# Supplementary material for: A genome-wide association study identifies a locus associated with knee extension strength in older Japanese individuals
Source: Commun Biol. 2024 May 20;7:513. doi: 10.1038/s42003-024-06108-6 (PMC11106293; doi:10.1038/s42003-024-06108-6)
Supplement: Supplementary file 4 — Supplementary Data 1 [file 42003_2024_6108_MOESM4_ESM.xlsx]

## Sheet: Source_data_Figure3
Study	BETA	SE	low	high
META	-0.1481	0.027	-0.20102	-0.09518
Set1	-0.142641	0.05	-0.240641	-0.044641
Set2	-0.140364	0.054	-0.246204	-0.034524
Set3	-0.155722	0.04	-0.234122	-0.077322
